# Supplementary material for: Inoculation with Azospirillum brasilense Strains AbV5 and AbV6 Increases Nutrition, Chlorophyll, and Leaf Yield of Hydroponic Lettuce
Source: Plants (Basel). 2023 Aug 29;12(17):3107. doi: 10.3390/plants12173107 (PMC10490540; doi:10.3390/plants12173107)
Supplement: Supplementary file 1 [file plants-12-03107-s001.zip]

Archive with 1 entries (1 files):
- plants-2496982-supplementary.pdf
